# Supplementary material for: Gummy Stem Blight Resistance in Melon: Inheritance Pattern and Development of Molecular Markers
Source: Int J Mol Sci. 2018 Sep 25;19(10):2914. doi: 10.3390/ijms19102914 (PMC6213961; doi:10.3390/ijms19102914)
Supplement: Supplementary file 1 [file ijms-19-02914-s001.zip]

Archive with 20 entries (19 files):
- Supplementary data/
- Supplementary data/Figure S1.pdf
- Supplementary data/Figure S2.tif
- Supplementary data/Figure S3.tif
- Supplementary data/Figure S4.docx
- Supplementary data/Figure S5.pptx
- Supplementary data/Figure S6.tif
- Supplementary data/Figure S7.tif
- Supplementary data/Figure S8.tif
- Supplementary data/Table S1.xlsx
- Supplementary data/Table S10.docx
- Supplementary data/Table S11.xlsx
- Supplementary data/Table S2.docx
- Supplementary data/Table S3.docx
- Supplementary data/Table S4.docx
- Supplementary data/Table S5.docx
- Supplementary data/Table S6.docx
- Supplementary data/Table S7.docx
- Supplementary data/Table S8.docx
- Supplementary data/Table S9.docx
