# Supplementary material for: Gummy Stem Blight Resistance in Melon: Inheritance Pattern and Development of Molecular Markers
Source: Int J Mol Sci. 2018 Sep 25;19(10):2914. doi: 10.3390/ijms19102914 (PMC6213961; doi:10.3390/ijms19102914)
Supplement: Supplementary file 1 [file ijms-19-02914-s001.zip › Supplementary data/Table S1.xlsx]

## Sheet: Cucumber chr5 - Melon chr9
Table S1. Alignment result of cucumber gummy stem blight linked QTL (gsb5.1) areas with melon genome
Chr. No	Start	End	Strand	Cucumber Gene Id	R gene based on paper (Liu et al., 2017)			Chr. NO	Start	End	Strand	Melone Gene ID		R gene based on paper (Natarajan, Kim et al. 2016)
Chr5	16225422	16226241	+	Csa5G457780				chr09	6983522	6983968	-	MELO3C002884
Chr5	16228439	16242786	-	Csa5G458290				chr09	6985226	6990067	+	MELO3C002885
Chr5	16257859	16261237	+	Csa5G464790				chr09	7002282	7002878	+	MELO3C033803
Chr5	16266802	16270666	+	Csa5G464800				chr09	7019426	7032680	+	MELO3C002886
Chr5	16270413	16273216	-	Csa5G464810				chr09	7022286	7022499	-	MELO3C033619
Chr5	16276912	16284968	+	Csa5G464820				chr09	7036197	7039711	-	MELO3C033804
Chr5	16288582	16292061	-	Csa5G464830				chr09	7048343	7049574	+	MELO3C002888
Chr5	16315299	16318418	-	Csa5G466330				chr09	7094076	7096514	-	MELO3C002890
Chr5	16318468	16320781	-	Csa5G466340				chr09	7094478	7095344	-	MELO3C033620
Chr5	16333817	16337725	-	Csa5G466350				chr09	7097865	7098343	-	MELO3C033621
Chr5	16347922	16348107	-	Csa5G466360				chr09	7102210	7104700	+	MELO3C002891
Chr5	16364818	16366839	-	Csa5G466370				chr09	7104766	7117219	-	MELO3C033806
Chr5	16376399	16377889	+	Csa5G466870				chr09	7126439	7139929	-	MELO3C002892
Chr5	16386445	16389687	-	Csa5G466880				chr09	7143486	7144247	+	MELO3C033805
Chr5	16388678	16389106	-	Csa5G466890				chr09	7146402	7147129	+	MELO3C002893
Chr5	16395031	16403558	+	Csa5G467390	R gene			chr09	7173918	7174075	+	MELO3C012641
Chr5	16404554	16405137	-	Csa5G467400				chr09	7189915	7190333	+	MELO3C002894
Chr5	16414028	16417915	+	Csa5G467900	R gene			chr09	7191573	7197005	+	MELO3C033810
Chr5	16420635	16426713	-	Csa5G467910				chr09	7197217	7197555	+	MELO3C002895
Chr5	16438658	16439830	+	Csa5G467920				chr09	7202823	7208940	+	MELO3C002896
Chr5	16448210	16449184	+	Csa5G467930				chr09	7208775	7217442	-	MELO3C002897
Chr5	16453696	16454362	-	Csa5G468430				chr09	7230654	7230802	-	MELO3C033622
Chr5	16458791	16459614	-	Csa5G468440				chr09	7241238	7243269	-	MELO3C033813
Chr5	16463920	16465522	-	Csa5G468450				chr09	7265879	7266167	+	MELO3C033625
Chr5	16470032	16475791	-	Csa5G468460				chr09	7266234	7269660	+	MELO3C033814
Chr5	16486154	16490769	-	Csa5G468470				chr09	7279796	7280009	-	MELO3C002898
Chr5	16494316	16505234	-	Csa5G468480				chr09	7287050	7289187	+	MELO3C002899
Chr5	16509071	16512904	+	Csa5G468980				chr09	7291263	7296057	-	MELO3C002900
Chr5	16520490	16521353	+	Csa5G468990				chr09	7315755	7316200	-	MELO3C033623
Chr5	16525990	16526169	-	Csa5G469000				chr09	7315755	7315919	-	MELO3C033624
Chr5	16526553	16530231	+	Csa5G469010				chr09	7324994	7325350	-	MELO3C002901
Chr5	16532547	16533158	+	Csa5G469020				chr09	7344384	7358773	+	MELO3C002903
Chr5	16533733	16539674	-	Csa5G469030				chr09	7363723	7366195	+	MELO3C002904
Chr5	16544859	16558983	-	Csa5G469040				chr09	7373907	7383708	+	MELO3C002906
Chr5	16562193	16566685	-	Csa5G469050				chr09	7395098	7395434	+	MELO3C033817
Chr5	16581007	16585159	-	Csa5G470050				chr09	7465955	7466158	+	MELO3C002907
Chr5	16588920	16589230	+	Csa5G470550				chr09	7470920	7471426	+	MELO3C002909
Chr5	16591968	16595140	-	Csa5G470560				chr09	7478793	7482245	-	MELO3C002910
Chr5	16604521	16611003	-	Csa5G470570				chr09	7485702	7485878	+	MELO3C002911
Chr5	16621524	16631782	-	Csa5G471070				chr09	7509520	7541208	+	MELO3C002912
Chr5	16631396	16631898	+	Csa5G471080				chr09	7549452	7550823	+	MELO3C033630
Chr5	16637792	16659741	-	Csa5G471090	R gene			chr09	7557333	7561598	-	MELO3C033818
Chr5	16659763	16661486	-	Csa5G471100				chr09	7564013	7564342	+	MELO3C002913
Chr5	16673193	16677320	+	Csa5G471600				chr09	7579316	7579480	+	MELO3C033631
Chr5	16691014	16694860	-	Csa5G472100				chr09	7580231	7580393	+	MELO3C033632
Chr5	16706880	16708612	+	Csa5G472110				chr09	7586372	7586713	-	MELO3C033628
Chr5	16722184	16722754	-	Csa5G477610	R gene			chr09	7587376	7587669	-	MELO3C002914
Chr5	16768593	16769291	-	Csa5G478110				chr09	7597991	7599311	+	MELO3C002915
Chr5	16786231	16787965	-	Csa5G478610				chr09	7647352	7664283	-	MELO3C002916
Chr5	16789083	16790527	-	Csa5G478620				chr09	7657885	7664016	+	MELO3C033820
Chr5	16878576	16879037	-	Csa5G484620				chr09	7682033	7682200	+	MELO3C002917
Chr5	16883844	16885200	+	Csa5G484630				chr09	7700922	7705589	+	MELO3C033822
Chr5	16892945	16905026	+	Csa5G484640				chr09	7733028	7751486	-	MELO3C002919
Chr5	16914400	16925763	-	Csa5G484650				chr09	7759274	7760604	-	MELO3C002920
Chr5	16925863	16926551	-	Csa5G484660				chr09	7767607	7768046	-	MELO3C002921
Chr5	16935843	16941481	-	Csa5G484670				chr09	7798209	7801304	+	MELO3C002922
Chr5	16945848	16947456	+	Csa5G484680				chr09	7802736	7806472	-	MELO3C002923
Chr5	16952214	16954185	+	Csa5G485180				chr09	7851590	7854836	-	MELO3C033823
Chr5	16955901	16959709	-	Csa5G485190	R gene			chr09	7854782	7855041	+	MELO3C033634
Chr5	16965146	16965441	-	Csa5G485690				chr09	7859988	7860473	+	MELO3C002925
Chr5	16999331	16999543	-	Csa5G487190				chr09	7869722	7870370	+	MELO3C033635
Chr5	17002107	17002433	-	Csa5G487690				chr09	7884731	7885208	+	MELO3C002926
Chr5	17007063	17007647	-	Csa5G487700				chr09	7925933	7926127	-	MELO3C033825
Chr5	17014971	17017982	+	Csa5G487710				chr09	7949013	7952647	+	MELO3C002928		R gene
Chr5	17019558	17022508	-	Csa5G487720				chr09	7977943	7978641	-	MELO3C002929
Chr5	17030988	17032315	+	Csa5G487730				chr09	8003055	8008600	+	MELO3C002930
Chr5	17038176	17052253	+	Csa5G487740				chr09	8024604	8038708	+	MELO3C002931
Chr5	17078847	17095250	+	Csa5G488740				chr09	8038899	8040937	+	MELO3C033828
Chr5	17108283	17108945	-	Csa5G488750				chr09	8055770	8056487	+	MELO3C033829
Chr5	17109238	17109588	-	Csa5G488760				chr09	8062294	8064163	-	MELO3C033832
Chr5	17112294	17116469	-	Csa5G488770				chr09	8064024	8090339	-	MELO3C002934
Chr5	17116516	17120696	-	Csa5G488780				chr09	8121468	8122874	-	MELO3C002936
Chr5	17122428	17122953	+	Csa5G488790				chr09	8139145	8139540	-	MELO3C024133
Chr5	17136272	17143891	-	Csa5G488800				chr09	8154098	8154541	+	MELO3C033636
Chr5	17150028	17152182	+	Csa5G488810				chr09	8183972	8186853	-	MELO3C033833
Chr5	17176589	17186940	-	Csa5G489310				chr09	8197926	8202004	+	MELO3C002939
Chr5	17189681	17199783	-	Csa5G489320				chr09	8249661	8263967	+	MELO3C002941
Chr5	17211643	17213457	-	Csa5G490820				chr09	8266926	8267259	-	MELO3C033834
Chr5	17221777	17226619	+	Csa5G491820				chr09	8267095	8267589	-	MELO3C025033
Chr5	17227810	17229702	-	Csa5G492320				chr09	8267449	8268703	-	MELO3C033835
Chr5	17254959	17262439	+	Csa5G492330				chr09	8292458	8299634	-	MELO3C033637
Chr5	17262878	17270408	-	Csa5G492340				chr09	8300374	8313118	+	MELO3C002943
Chr5	17271310	17274139	-	Csa5G492350				chr09	8355334	8360153	+	MELO3C033836
Chr5	17292538	17295319	-	Csa5G492360				chr09	8368290	8396743	+	MELO3C002945
Chr5	17300519	17300938	+	Csa5G492860				chr09	8396816	8397570	+	MELO3C001500
Chr5	17305072	17306051	-	Csa5G492870				chr09	8417205	8418277	-	MELO3C033639
Chr5	17309575	17325277	-	Csa5G493870				chr09	8423904	8429510	+	MELO3C033838
Chr5	17340753	17345079	-	Csa5G494370				chr09	8431322	8434064	+	MELO3C033839
Chr5	17349016	17349321	+	Csa5G494380				chr09	8482008	8482349	+	MELO3C002946
Chr5	17355082	17360149	-	Csa5G494390	R gene			chr09	8486695	8487201	+	MELO3C002947
Chr5	17369902	17370182	-	Csa5G494400				chr09	8511937	8514969	+	MELO3C033645
Chr5	17370497	17373111	+	Csa5G494410				chr09	8528180	8528524	-	MELO3C002948
Chr5	17377785	17378659	-	Csa5G494420				chr09	8543269	8550091	+	MELO3C002949
Chr5	17393821	17395419	-	Csa5G495920				chr09	8585269	8587800	-	MELO3C002950
Chr5	17398520	17398969	-	Csa5G495930				chr09	8597932	8600410	-	MELO3C033840
Chr5	17401715	17404234	-	Csa5G495940				chr09	8603451	8615031	+	MELO3C002951
Chr5	17406402	17408838	-	Csa5G495950				chr09	8606655	8607116	-	MELO3C033642
Chr5	17413709	17414757	+	Csa5G495960				chr09	8665759	8669834	-	MELO3C002952
Chr5	17418529	17422469	+	Csa5G495970				chr09	8687904	8691879	-	MELO3C033841
Chr5	17435150	17436220	+	Csa5G496470				chr09	8691562	8691778	+	MELO3C033646
Chr5	17440071	17442047	+	Csa5G496480				chr09	8700688	8711572	+	MELO3C002953
Chr5	17442196	17445579	+	Csa5G496490				chr09	8726357	8753040	+	MELO3C002960
								chr09	8729444	8729626	-	MELO3C033842
								chr09	8729684	8729854	-	MELO3C002957
								chr09	8775762	8778008	+	MELO3C002961
								chr09	8797663	8801697	+	MELO3C033843
								chr09	8797851	8798123	-	MELO3C008412
								chr09	8801803	8803992	+	MELO3C033648
								chr09	8815567	8817536	+	MELO3C002962
								chr09	8832728	8833066	+	MELO3C002963
								chr09	8845937	8849474	+	MELO3C002964
								chr09	8851905	8852102	+	MELO3C002965
								chr09	8856086	8861410	-	MELO3C002966
								chr09	8867478	8881753	-	MELO3C002967
