# Supplementary material for: Gummy Stem Blight Resistance in Melon: Inheritance Pattern and Development of Molecular Markers
Source: Int J Mol Sci. 2018 Sep 25;19(10):2914. doi: 10.3390/ijms19102914 (PMC6213961; doi:10.3390/ijms19102914)
Supplement: Supplementary file 1 [file ijms-19-02914-s001.zip › Supplementary data/Table S11.xlsx]

## Sheet: Sheet1
Table S11. Synteny relatiionship of melon genes of chromosome 9 with cucumber genes of chromosome 5
Melon Gene ID	Chr. No.	Start	Stop	Cucumber Chr. No.	Start	Stop
MELO3C022154	Cm9	681474	689772	Chr5	27489626	27490099
MELO3C022154	Cm9	681474	689772	Chr5	27491601	27495008
MELO3C022152	Cm9	700811	703386	Chr5	27479851	27481799
MELO3C022148	Cm9	737681	742327	Chr5	27466363	27468825
MELO3C022146	Cm9	762039	767551	Chr5	27440515	27441030
MELO3C022146	Cm9	762039	767551	Chr5	27442410	27444246
MELO3C022145	Cm9	768781	783963	Chr5	27431239	27435941
MELO3C022145	Cm9	768781	783963	Chr5	27449706	27454162
MELO3C022144	Cm9	784576	792946	Chr5	27422287	27427957
MELO3C022144	Cm9	784576	792946	Chr5	27429078	27429680
MELO3C022143	Cm9	796911	800881	Chr5	27414856	27418662
MELO3C022083	Cm9	1275446	1276482	Chr5	23207466	23207567
MELO3C022083	Cm9	1275446	1276482	Chr5	26866841	26867881
MELO3C022040	Cm9	1664952	1667724	Chr5	26672329	26675115
MELO3C022040	Cm9	1664952	1667724	Chr5	26675771	26678266
MELO3C021485	Cm9	2569876	2572039	Chr5	25976555	25978633
MELO3C025516	Cm9	6611718	6615750	Chr5	27466365	27469203
MELO3C025516	Cm9	6611718	6615750	Chr5	27478159	27481041
MELO3C025517	Cm9	6623663	6624301	Chr5	27459755	27460240
MELO3C025518	Cm9	6639897	6641200	Chr2	22803485	22804781
MELO3C025518	Cm9	6639897	6641200	Chr3	26193161	26194465
MELO3C025519	Cm9	6641230	6642545	Chr4	2146550	2147728
MELO3C025519	Cm9	6641230	6642545	Chr3	26194499	26195804
MELO3C002877	Cm9	6793320	6800671	Chr3	26281599	26282345
MELO3C002877	Cm9	6793320	6800671	Chr5	27451239	27452207
MELO3C002928	Cm9	7914251	7917889	Chr5	16955904	16959718
MELO3C002928	Cm9	7914251	7917889	Chr5	22929862	22932809
MELO3C025088	Cm9	14469830	14473547	Chr6	7440339	7443531
MELO3C025088	Cm9	14469830	14473547	Chr5	15543139	15546696
MELO3C025083	Cm9	14562833	14565517	Chr1	4586221	4588747
MELO3C025083	Cm9	14562833	14565517	Chr5	15623598	15626302
MELO3C005099	Cm9	15981876	15984914	Chr4	6547941	6551201
MELO3C005099	Cm9	15981876	15984914	Chr5	16288936	16291977
MELO3C005170	Cm9	17007242	17010653	Chr5	3294153	3297944
MELO3C005170	Cm9	17007242	17010653	Chr5	26864280	26866056
MELO3C005209	Cm9	17454098	17456224	Chr5	2991568	2993694
MELO3C005209	Cm9	17454098	17456224	Chr5	3002230	3004240
MELO3C005236	Cm9	17869045	17872537	Chr5	2729904	2733395
MELO3C005236	Cm9	17869045	17872537	Chr6	22680925	22681425
MELO3C005267	Cm9	18484520	18488305	Chr6	7442118	7442723
MELO3C005267	Cm9	18484520	18488305	Chr5	19445577	19449332
MELO3C005339	Cm9	19526357	19528632	Chr5	20192693	20194970
MELO3C005339	Cm9	19526357	19528632	Chr5	23756682	23758889
MELO3C005374	Cm9	19893334	19895130	Chr5	7139766	7141562
MELO3C005413	Cm9	20249587	20252665	Chr5	6815314	6818354
MELO3C005413	Cm9	20249587	20252665	Chr3	7746582	7749159
MELO3C005427	Cm9	20350677	20353558	Chr5	6717526	6719367
MELO3C005427	Cm9	20350677	20353558	Chr5	6723875	6726743
MELO3C005428	Cm9	20357837	20360683	Chr5	6723968	6725746
MELO3C005435	Cm9	20442258	20444435	Chr5	6668826	6670038
MELO3C005435	Cm9	20442258	20444435	Chr3	11790045	11790998
MELO3C005450	Cm9	20556329	20559199	Chr5	6572797	6575403
MELO3C005450	Cm9	20556329	20559199	Chr5	6580776	6583619
MELO3C005451	Cm9	20564353	20567301	Chr5	6580782	6583619
MELO3C005451	Cm9	20564353	20567301	Chr5	6717524	6720379
MELO3C005504	Cm9	20877845	20883545	Chr5	6303456	6307828
MELO3C005504	Cm9	20877845	20883545	Chr5	6307829	6308939
MELO3C005508	Cm9	20895789	20897848	Chr5	6287603	6289651
MELO3C005508	Cm9	20895789	20897848	Chr5	6296725	6298833
MELO3C005660	Cm9	22144757	22146555	Chr4	3868599	3869668
MELO3C005660	Cm9	22144757	22146555	Chr5	5169002	5170427
MELO3C005732	Cm9	22691410	22695224	Chr5	4640164	4643011
MELO3C005732	Cm9	22691410	22695224	Chr6	9234515	9238898
MELO3C005864	Cm9	23706536	23708882	Chr5	3681335	3683651
MELO3C005864	Cm9	23706536	23708882	Chr4	13596926	13598833
MELO3C022157	Cm9	665651	668764	Chr5	27442779	27444261
